# Supplementary material for: MCV-UNet: a modified convolution & transformer hybrid encoder-decoder network with multi-scale information fusion for ultrasound image semantic segmentation
Source: PeerJ Comput Sci. 2024 Jun 24;10:e2146. doi: 10.7717/peerj-cs.2146 (PMC11232629; doi:10.7717/peerj-cs.2146)
Supplement: Supplemental Information 1 — The code for MCVUNet, and the reference for dataset. [file peerj-cs-10-2146-s001.zip]

Archive with 8 entries (7 files):
- MCVUNET/
- MCVUNET/layer_utils.py
- MCVUNET/activations.py
- MCVUNET/MCV-UNet.py
- MCVUNET/_model_unet_2d.py
- MCVUNET/training.py
- MCVUNET/transformer_layers.py
- MCVUNET/data
