# Supplementary material for: MCV-UNet: a modified convolution & transformer hybrid encoder-decoder network with multi-scale information fusion for ultrasound image semantic segmentation
Source: PeerJ Comput Sci. 2024 Jun 24;10:e2146. doi: 10.7717/peerj-cs.2146 (PMC11232629; doi:10.7717/peerj-cs.2146)
Supplement: Supplemental Information 1 — The code for MCVUNet, and the reference for dataset. [file peerj-cs-10-2146-s001.zip › MCVUNET/layer_utils.py]

from __future__ import absolute_import

from keras_unet_collection.activations import GELU, Snake
from tensorflow import expand_dims
from tensorflow.compat.v1 import image
from tensorflow.keras.layers import MaxPooling2D, AveragePooling2D, UpSampling2D, Conv2DTranspose, GlobalAveragePooling2D
from tensorflow.keras.layers import Conv2D, DepthwiseConv2D, Lambda
from tensorflow.nn import atrous_conv2d
from tensorflow.keras.layers import BatchNormalization, Activation, concatenate, multiply, add, Dropout
from tensorflow.keras.layers import ReLU, LeakyReLU, PReLU, ELU, Softmax

def decode_layer(X, channel, pool_size, unpool, kernel_size=3, 
                 activation='ReLU', batch_norm=True, name='decode'):
    '''
    An overall decode layer, based on either upsampling or trans conv.
    
    decode_layer(X, channel, pool_size, unpool, kernel_size=3,
                 activation='ReLU', batch_norm=False, name='decode')
    
    Input
    ----------
        X: input tensor.
        pool_size: the decoding factor.
        channel: (for trans conv only) number of convolution filters.
        unpool: True or 'bilinear' for Upsampling2D with bilinear interpolation.
                'nearest' for Upsampling2D with nearest interpolation.
                False for Conv2DTranspose + batch norm + activation.           
        kernel_size: size of convolution kernels. 
                     If kernel_size='auto', then it equals to the `pool_size`.
        activation: one of the `tensorflow.keras.layers` interface, e.g., ReLU.
        batch_norm: True for batch normalization, False otherwise.
        name: prefix of the created keras layers.
        
    Output
    ----------
        X: output tensor.
    
    * The defaut: `kernel_size=3`, is suitable for `pool_size=2`.
    
    '''
    # parsers
    if unpool is False:
        # trans conv configurations
        bias_flag = not batch_norm
    
    elif unpool == 'nearest':
        # upsample2d configurations
        unpool = True
        interp = 'nearest'
    
    elif (unpool is True) or (unpool == 'bilinear'):
        # upsample2d configurations
        unpool = True
        interp = 'bilinear'
    
    else:
        raise ValueError('Invalid unpool keyword')
        
    if unpool:
        X = UpSampling2D(size=(pool_size, pool_size), interpolation=interp, name='{}_unpool'.format(name))(X)
    else:
        if kernel_size == 'auto':
            kernel_size = pool_size
            
        X = Conv2DTranspose(channel, kernel_size, strides=(pool_size, pool_size), 
                            padding='same', name='{}_trans_conv'.format(name))(X)
        
        # batch normalization
        if batch_norm is True:
            X = BatchNormalization(axis=3, name='{}_bn'.format(name))(X)
            
        # activation
        if activation is not None:
            activation_func = eval(activation)
            X = activation_func(name='{}_activation'.format(name))(X)
        
    return X

def encode_layer(X, channel, pool_size, pool, kernel_size='auto', 
                 activation='ReLU', batch_norm=True, name='encode'):
    '''
    An overall encode layer, based on one of the:
    (1) max-pooling, (2) average-pooling, (3) strided conv2d.
    
    encode_layer(X, channel, pool_size, pool, kernel_size='auto', 
                 activation='ReLU', batch_norm=False, name='encode')
    
    Input
    ----------
        X: input tensor.
        pool_size: the encoding factor.
        channel: (for strided conv only) number of convolution filters.
        pool: True or 'max' for MaxPooling2D.
              'ave' for AveragePooling2D.
              False for strided conv + batch norm + activation.
        kernel_size: size of convolution kernels. 
                     If kernel_size='auto', then it equals to the `pool_size`.
        activation: one of the `tensorflow.keras.layers` interface, e.g., ReLU.
        batch_norm: True for batch normalization, False otherwise.
        name: prefix of the created keras layers.
        
    Output
    ----------
        X: output tensor.
        
    '''
    # parsers
    if (pool in [False, True, 'max', 'ave']) is not True:
        raise ValueError('Invalid pool keyword')
        
    # maxpooling2d as default
    if pool is True:
        pool = 'max'
        
    elif pool is False:
        # stride conv configurations
        bias_flag = not batch_norm
    
    if pool == 'max':
        X = MaxPooling2D(pool_size=(pool_size, pool_size), name='{}_maxpool'.format(name))(X)
        
    elif pool == 'ave':
        X = AveragePooling2D(pool_size=(pool_size, pool_size), name='{}_avepool'.format(name))(X)
        
    else:
        if kernel_size == 'auto':
            kernel_size = pool_size
        
        # linear convolution with strides
        X = Conv2D(channel, kernel_size, strides=(pool_size, pool_size), 
                   padding='valid', use_bias=bias_flag, name='{}_stride_conv'.format(name))(X)
        
        # batch normalization
        if batch_norm is True:
            X = BatchNormalization(axis=3, name='{}_bn'.format(name))(X)
            
        # activation
        if activation is not None:
            activation_func = eval(activation)
            X = activation_func(name='{}_activation'.format(name))(X)
            
    return X

def attention_gate(X, g, channel,  
                   activation='ReLU', 
                   attention='add', name='att'):
    '''
    Self-attention gate modified from Oktay et al. 2018.
    
    attention_gate(X, g, channel,  activation='ReLU', attention='add', name='att')
    
    Input
    ----------
        X: input tensor, i.e., key and value.
        g: gated tensor, i.e., query.
        channel: number of intermediate channel.
                 Oktay et al. (2018) did not specify (denoted as F_int).
                 intermediate channel is expected to be smaller than the input channel.
        activation: a nonlinear attnetion activation.
                    The `sigma_1` in Oktay et al. 2018. Default is 'ReLU'.
        attention: 'add' for additive attention; 'multiply' for multiplicative attention.
                   Oktay et al. 2018 applied additive attention.
        name: prefix of the created keras layers.
        
    Output
    ----------
        X_att: output tensor.
    
    '''
    activation_func = eval(activation)
    attention_func = eval(attention)
    
    # mapping the input tensor to the intermediate channel
    theta_att = Conv2D(channel, 1, use_bias=True, name='{}_theta_x'.format(name))(X)
    
    # mapping the gate tensor
    phi_g = Conv2D(channel, 1, use_bias=True, name='{}_phi_g'.format(name))(g)
    
    # ----- attention learning ----- #
    query = attention_func([theta_att, phi_g], name='{}_add'.format(name))
    
    # nonlinear activation
    f = activation_func(name='{}_activation'.format(name))(query)
    
    # linear transformation
    psi_f = Conv2D(1, 1, use_bias=True, name='{}_psi_f'.format(name))(f)
    # ------------------------------ #
    
    # sigmoid activation as attention coefficients
    coef_att = Activation('sigmoid', name='{}_sigmoid'.format(name))(psi_f)
    
    # multiplicative attention masking
    X_att = multiply([X, coef_att], name='{}_masking'.format(name))
    
    return X_att

def CONV_stack(X, channel, kernel_size=3, stack_num=2, 
               dilation_rate=(3,3), activation='ReLU', 
               batch_norm=True, dropout = True, name='conv_stack'):
    
    
    bias_flag = not batch_norm
    
    # stacking Convolutional layers
    for i in range(stack_num):
        
        activation_func = eval(activation)
        
        # linear convolution
        X = Conv2D(channel, kernel_size, padding='same', use_bias=bias_flag, 
                   dilation_rate=dilation_rate, name='{}_{}'.format(name, i))(X)
        
        # batch normalization
        if batch_norm is True:
            X = BatchNormalization(axis=3, name='{}_{}_bn'.format(name, i))(X)
        if dropout is True:
            X = Dropout(0.1, noise_shape=None, seed=None)(X)
        # activation
        activation_func = eval(activation)
        X = activation_func(name='{}_{}_activation'.format(name, i))(X)
        
    return X

def Res_CONV_stack(X, X_skip, channel, res_num, activation='ReLU', batch_norm=False, name='res_conv'):
    '''
    Stacked convolutional layers with residual path.
     
    Res_CONV_stack(X, X_skip, channel, res_num, activation='ReLU', batch_norm=False, name='res_conv')
     
    Input
    ----------
        X: input tensor.
        X_skip: the tensor that does go into the residual path 
                can be a copy of X (e.g., the identity block of ResNet).
        channel: number of convolution filters.
        res_num: number of convolutional layers within the residual path.
        activation: one of the `tensorflow.keras.layers` interface, e.g., 'ReLU'.
        batch_norm: True for batch normalization, False otherwise.
        name: prefix of the created keras layers.
        
    Output
    ----------
        X: output tensor.
        
    '''  
    X = CONV_stack(X, channel, kernel_size=3, stack_num=res_num, dilation_rate=1, 
                   activation=activation, batch_norm=batch_norm, name=name)

    X = add([X_skip, X], name='{}_add'.format(name))
    
    activation_func = eval(activation)
    X = activation_func(name='{}_add_activation'.format(name))(X)
    
    return X

def Sep_CONV_stack(X, channel, kernel_size=3, stack_num=1, dilation_rate=1, activation='ReLU', batch_norm=False, name='sep_conv'):
    '''
    Depthwise separable convolution with (optional) dilated convolution kernel and batch normalization.
    
    Sep_CONV_stack(X, channel, kernel_size=3, stack_num=1, dilation_rate=1, activation='ReLU', batch_norm=False, name='sep_conv')
    
    Input
    ----------
        X: input tensor.
        channel: number of convolution filters.
        kernel_size: size of 2-d convolution kernels.
        stack_num: number of stacked depthwise-pointwise layers.
        dilation_rate: optional dilated convolution kernel.
        activation: one of the `tensorflow.keras.layers` interface, e.g., 'ReLU'.
        batch_norm: True for batch normalization, False otherwise.
        name: prefix of the created keras layers.
        
    Output
    ----------
        X: output tensor.
    
    '''
    
    activation_func = eval(activation)
    bias_flag = not batch_norm
    
    for i in range(stack_num):
        X = DepthwiseConv2D(kernel_size, dilation_rate=dilation_rate, padding='same', 
                            use_bias=bias_flag, name='{}_{}_depthwise'.format(name, i))(X)
        
        if batch_norm:
            X = BatchNormalization(name='{}_{}_depthwise_BN'.format(name, i))(X)

        X = activation_func(name='{}_{}_depthwise_activation'.format(name, i))(X)

        X = Conv2D(channel, (1, 1), padding='same', use_bias=bias_flag, name='{}_{}_pointwise'.format(name, i))(X)
        
        if batch_norm:
            X = BatchNormalization(name='{}_{}_pointwise_BN'.format(name, i))(X)

        X = activation_func(name='{}_{}_pointwise_activation'.format(name, i))(X)
    
    return X

def ASPP_conv(X, channel, activation='ReLU', batch_norm=True, name='aspp'):
    '''
    Atrous Spatial Pyramid Pooling (ASPP).
    
    ASPP_conv(X, channel, activation='ReLU', batch_norm=True, name='aspp')
    
    ----------
    Wang, Y., Liang, B., Ding, M. and Li, J., 2019. Dense semantic labeling 
    with atrous spatial pyramid pooling and decoder for high-resolution remote 
    sensing imagery. Remote Sensing, 11(1), p.20.
    
    Input
    ----------
        X: input tensor.
        channel: number of convolution filters.
        activation: one of the `tensorflow.keras.layers` interface, e.g., ReLU.
        batch_norm: True for batch normalization, False otherwise.
        name: prefix of the created keras layers.
        
    Output
    ----------
        X: output tensor.
        
    * dilation rates are fixed to `[6, 9, 12]`.
    '''
    
    activation_func = eval(activation)
    bias_flag = not batch_norm

    shape_before = X.get_shape().as_list()
    b4 = GlobalAveragePooling2D(name='{}_avepool_b4'.format(name))(X)
    
    b4 = expand_dims(expand_dims(b4, 1), 1, name='{}_expdim_b4'.format(name))
    
    b4 = Conv2D(channel, 1, padding='same', use_bias=bias_flag, name='{}_conv_b4'.format(name))(b4)
    
    if batch_norm:
        b4 = BatchNormalization(name='{}_conv_b4_BN'.format(name))(b4)
        
    b4 = activation_func(name='{}_conv_b4_activation'.format(name))(b4)
    
    # <----- tensorflow v1 resize.
    b4 = Lambda(lambda X: image.resize(X, shape_before[1:3], method='bilinear', align_corners=True), 
                name='{}_resize_b4'.format(name))(b4)
    
    b0 = Conv2D(channel, (1, 1), padding='same', use_bias=bias_flag, name='{}_conv_b0'.format(name))(X)

    if batch_norm:
        b0 = BatchNormalization(name='{}_conv_b0_BN'.format(name))(b0)
        
    b0 = activation_func(name='{}_conv_b0_activation'.format(name))(b0)
    
    # dilation rates are fixed to `[6, 9, 12]`.
    b_r6 = Sep_CONV_stack(X, channel, kernel_size=3, stack_num=1, activation='ReLU', 
                        dilation_rate=6, batch_norm=True, name='{}_sepconv_r6'.format(name))
    b_r9 = Sep_CONV_stack(X, channel, kernel_size=3, stack_num=1, activation='ReLU', 
                        dilation_rate=9, batch_norm=True, name='{}_sepconv_r9'.format(name))
    b_r12 = Sep_CONV_stack(X, channel, kernel_size=3, stack_num=1, activation='ReLU', 
                        dilation_rate=12, batch_norm=True, name='{}_sepconv_r12'.format(name))
    
    return concatenate([b4, b0, b_r6, b_r9, b_r12])

def CONV_output(X, n_labels, kernel_size=1, activation='Softmax', name='conv_output'):
    '''
    Convolutional layer with output activation.
    
    CONV_output(X, n_labels, kernel_size=1, activation='Softmax', name='conv_output')
    
    Input
    ----------
        X: input tensor.
        n_labels: number of classification label(s).
        kernel_size: size of 2-d convolution kernels. Default is 1-by-1.
        activation: one of the `tensorflow.keras.layers` or `keras_unet_collection.activations` interface or 'Sigmoid'.
                    Default option is 'Softmax'.
                    if None is received, then linear activation is applied.
        name: prefix of the created keras layers.
        
    Output
    ----------
        X: output tensor.
        
    '''
    
    X = Conv2D(n_labels, kernel_size, padding='same', use_bias=True, name=name)(X)
    
    if activation:
        
        if activation == 'Sigmoid':
            X = Activation('sigmoid', name='{}_activation'.format(name))(X)
            
        else:
            activation_func = eval(activation)
            X = activation_func(name='{}_activation'.format(name))(X)
            
    return X
