# Supplementary material for: MCV-UNet: a modified convolution & transformer hybrid encoder-decoder network with multi-scale information fusion for ultrasound image semantic segmentation
Source: PeerJ Comput Sci. 2024 Jun 24;10:e2146. doi: 10.7717/peerj-cs.2146 (PMC11232629; doi:10.7717/peerj-cs.2146)
Supplement: Supplemental Information 1 — The code for MCVUNet, and the reference for dataset. [file peerj-cs-10-2146-s001.zip › MCVUNET/MCV-UNet.py]

from __future__ import absolute_import

from keras_unet_collection.layer_utils import *
from keras_unet_collection.activations import GELU, Snake
from keras_unet_collection._model_unet_2d import UNET_left, UNET_right
from keras_unet_collection.transformer_layers import patch_extract, patch_embedding
from keras_unet_collection._backbone_zoo import backbone_zoo, bach_norm_checker

import tensorflow as tf
from tensorflow.keras.layers import Input
from tensorflow.keras.models import Model
from tensorflow.keras.layers import Layer, MultiHeadAttention, LayerNormalization, Dense, Embedding
    
def ViT_MLP(X, filter_num, activation='GELU', name='MLP'):
    '''
    The MLP block of ViT.
    
    ----------
    Dosovitskiy, A., Beyer, L., Kolesnikov, A., Weissenborn, D., Zhai, X., Unterthiner, 
    T., Dehghani, M., Minderer, M., Heigold, G., Gelly, S. and Uszkoreit, J., 2020. 
    An image is worth 16x16 words: Transformers for image recognition at scale. 
    arXiv preprint arXiv:2010.11929.
    
    Input
    ----------
        X: the input tensor of MLP, i.e., after MSA and skip connections
        filter_num: a list that defines the number of nodes for each MLP layer.
                        For the last MLP layer, its number of node must equal to the dimension of key.
        activation: activation of MLP nodes.
        name: prefix of the created keras layers.
        
    Output
    ----------
        V: output tensor.

    '''
    activation_func = eval(activation)
    
    for i, f in enumerate(filter_num):
        X = Dense(f, name='{}_dense_{}'.format(name, i))(X)
        X = activation_func(name='{}_activation_{}'.format(name, i))(X)
        
    return X
    
def ViT_block(V, num_heads, key_dim, filter_num_MLP, activation='GELU', name='ViT'):
    '''
    
    Vision transformer (ViT) block.
    
    ViT_block(V, num_heads, key_dim, filter_num_MLP, activation='GELU', name='ViT')
    
    ----------
    Dosovitskiy, A., Beyer, L., Kolesnikov, A., Weissenborn, D., Zhai, X., Unterthiner, 
    T., Dehghani, M., Minderer, M., Heigold, G., Gelly, S. and Uszkoreit, J., 2020. 
    An image is worth 16x16 words: Transformers for image recognition at scale. 
    arXiv preprint arXiv:2010.11929.
    
    Input
    ----------
        V: embedded input features.
        num_heads: number of attention heads.
        key_dim: dimension of the attention key (equals to the embeded dimensions).
        filter_num_MLP: a list that defines the number of nodes for each MLP layer.
                        For the last MLP layer, its number of node must equal to the dimension of key.
        activation: activation of MLP nodes.
        name: prefix of the created keras layers.
        
    Output
    ----------
        V: output tensor.
    
    '''
    # Multiheaded self-attention (MSA)
    V_atten = V # <--- skip
    V_atten = LayerNormalization(name='{}_layer_norm_1'.format(name))(V_atten)
    V_atten = MultiHeadAttention(num_heads=num_heads, key_dim=key_dim, 
                                 name='{}_atten'.format(name))(V_atten, V_atten)
    # Skip connection
    V_add = add([V_atten, V], name='{}_skip_1'.format(name)) # <--- skip
    
    # MLP
    V_MLP = V_add # <--- skip
    V_MLP = LayerNormalization(name='{}_layer_norm_2'.format(name))(V_MLP)
    V_MLP = ViT_MLP(V_MLP, filter_num_MLP, activation, name='{}_mlp'.format(name))
    # Skip connection
    V_out = add([V_MLP, V_add], name='{}_skip_2'.format(name)) # <--- skip
    
    return V_out


def transunetv2_2d_base(input_tensor, filter_num, stack_num_down=2, stack_num_up=2, 
                      embed_dim=768, num_mlp=3072, num_heads=12, num_transformer=12,
                      activation='ReLU', mlp_activation='GELU', batch_norm=True, pool=True, unpool=True, 
                      backbone=None, weights='imagenet', freeze_backbone=True, freeze_batch_norm=True, name='transunet'):
    '''
    The base of transUNET with an optional ImageNet-trained backbone.
    
    ----------
    Chen, J., Lu, Y., Yu, Q., Luo, X., Adeli, E., Wang, Y., Lu, L., Yuille, A.L. and Zhou, Y., 2021. 
    Transunet: Transformers make strong encoders for medical image segmentation. arXiv preprint arXiv:2102.04306.
    
    Input
    ----------
        input_tensor: the input tensor of the base, e.g., `keras.layers.Inpyt((None, None, 3))`.
        filter_num: a list that defines the number of filters for each \
                    down- and upsampling levels. e.g., `[64, 128, 256, 512]`.
                    The depth is expected as `len(filter_num)`.
        stack_num_down: number of convolutional layers per downsampling level/block. 
        stack_num_up: number of convolutional layers (after concatenation) per upsampling level/block.
        activation: one of the `tensorflow.keras.layers` or `keras_unet_collection.activations` interfaces, e.g., 'ReLU'.
        batch_norm: True for batch normalization.
        pool: True or 'max' for MaxPooling2D.
              'ave' for AveragePooling2D.
              False for strided conv + batch norm + activation.
        unpool: True or 'bilinear' for Upsampling2D with bilinear interpolation.
                'nearest' for Upsampling2D with nearest interpolation.
                False for Conv2DTranspose + batch norm + activation.
        name: prefix of the created keras model and its layers.
        
        ---------- (keywords of ViT) ----------
        embed_dim: number of embedded dimensions.
        num_mlp: number of MLP nodes.
        num_heads: number of attention heads.
        num_transformer: number of stacked ViTs.
        mlp_activation: activation of MLP nodes.
        
        ---------- (keywords of backbone options) ----------
        backbone_name: the bakcbone model name. Should be one of the `tensorflow.keras.applications` class.
                       None (default) means no backbone. 
                       Currently supported backbones are:
                       (1) VGG16, VGG19
                       (2) ResNet50, ResNet101, ResNet152
                       (3) ResNet50V2, ResNet101V2, ResNet152V2
                       (4) DenseNet121, DenseNet169, DenseNet201
                       (5) EfficientNetB[0-7]
        weights: one of None (random initialization), 'imagenet' (pre-training on ImageNet), 
                 or the path to the weights file to be loaded.
        freeze_backbone: True for a frozen backbone.
        freeze_batch_norm: False for not freezing batch normalization layers.
        
    Output
    ----------
        X: output tensor.
    
    '''
    activation_func = eval(activation)
    
    X_skip = []
    depth_ = len(filter_num)
    
    # ----- internal parameters ----- #
    
    # patch size (fixed to 1-by-1)
    patch_size = 1
    
    # input tensor size
    input_size = input_tensor.shape[1]
    
    # encoded feature map size
    encode_size = input_size // 2**(depth_-1)
    
    # number of size-1 patches
    num_patches = encode_size ** 2 
    
    # dimension of the attention key (= dimension of embedings)
    key_dim = embed_dim
    
    # number of MLP nodes
    filter_num_MLP = [num_mlp, embed_dim]
    
    # ----- UNet-like downsampling ----- #
    
    # no backbone cases
    if backbone is None:

        X = input_tensor

        # stacked conv2d before downsampling
        X = CONV_stack(X, filter_num[0], stack_num=stack_num_down, activation=activation, 
                       batch_norm=batch_norm, name='{}_down0'.format(name))
        X_skip.append(X)

        # downsampling blocks
        for i, f in enumerate(filter_num[1:]):
            X = UNET_left(X, f, stack_num=stack_num_down, activation=activation, pool=pool, 
                          batch_norm=batch_norm, name='{}_down{}'.format(name, i+1))        
            X_skip.append(X)

    # backbone cases
    else:
        # handling VGG16 and VGG19 separately
        if 'VGG' in backbone:
            backbone_ = backbone_zoo(backbone, weights, input_tensor, depth_, freeze_backbone, freeze_batch_norm)
            # collecting backbone feature maps
            X_skip = backbone_([input_tensor,])
            depth_encode = len(X_skip)
            
        # for other backbones
        else:
            backbone_ = backbone_zoo(backbone, weights, input_tensor, depth_-1, freeze_backbone, freeze_batch_norm)
            # collecting backbone feature maps
            X_skip = backbone_([input_tensor,])
            depth_encode = len(X_skip) + 1


        # extra conv2d blocks are applied
        # if downsampling levels of a backbone < user-specified downsampling levels
        if depth_encode < depth_:

            # begins at the deepest available tensor  
            X = X_skip[-1]

            # extra downsamplings
            for i in range(depth_-depth_encode):
                i_real = i + depth_encode

                X = UNET_left(X, filter_num[i_real], stack_num=stack_num_down, activation=activation, pool=pool, 
                              batch_norm=batch_norm, name='{}_down{}'.format(name, i_real+1))
                X_skip.append(X)
        
    # subtrack the last tensor (will be replaced by the ViT output)
    X = X_skip[-1]
    X_skip = X_skip[:-1]

    # 1-by-1 linear transformation before entering ViT blocks
    X = Conv2D(filter_num[-1], 1, padding='valid', use_bias=False, name='{}_conv_trans_before'.format(name))(X)

    X = patch_extract((patch_size, patch_size))(X)
    X = patch_embedding(num_patches, embed_dim)(X)

    # stacked ViTs 
    for i in range(num_transformer):
        X = ViT_block(X, num_heads, key_dim, filter_num_MLP, activation=mlp_activation, 
                      name='{}_ViT_{}'.format(name, i))

    # reshape patches to feature maps
    X = tf.reshape(X, (-1, encode_size, encode_size, embed_dim))

    # 1-by-1 linear transformation to adjust the number of channels
    X = Conv2D(filter_num[-1], 1, padding='valid', use_bias=False, name='{}_conv_trans_after'.format(name))(X)

    X_skip.append(X)
    
    # ----- UNet-like upsampling ----- #
    
    # reverse indexing encoded feature maps
    X_skip = X_skip[::-1]
    # upsampling begins at the deepest available tensor
    X = X_skip[0]
    # other tensors are preserved for concatenation
    X_decode = X_skip[1:]
    depth_decode = len(X_decode)

    # reverse indexing filter numbers
    filter_num_decode = filter_num[:-1][::-1]

    # upsampling with concatenation
    for i in range(depth_decode):
        X = UNET_right(X, [X_decode[i],], filter_num_decode[i], stack_num=stack_num_up, activation=activation, 
                       unpool=unpool, batch_norm=batch_norm, name='{}_up{}'.format(name, i))

    # if tensors for concatenation is not enough
    # then use upsampling without concatenation 
    if depth_decode < depth_-1:
        for i in range(depth_-depth_decode-1):
            i_real = i + depth_decode
            X = UNET_right(X, None, filter_num_decode[i_real], stack_num=stack_num_up, activation=activation, 
                       unpool=unpool, batch_norm=batch_norm, concat=False, name='{}_up{}'.format(name, i_real))
            
    return X

def transunetv2_2d(input_size, filter_num, n_labels, stack_num_down=2, stack_num_up=2,
                 embed_dim=768, num_mlp = 3072, num_heads=12, num_transformer=12,
                 activation='ReLU', mlp_activation='GELU', output_activation='Softmax', batch_norm=True, pool=True, unpool=True, 
                 backbone=None, weights='imagenet', freeze_backbone=True, freeze_batch_norm=True, name='transunet'):
    '''
    TransUNET with an optional ImageNet-trained bakcbone.
    
    
    ----------
    Chen, J., Lu, Y., Yu, Q., Luo, X., Adeli, E., Wang, Y., Lu, L., Yuille, A.L. and Zhou, Y., 2021. 
    Transunet: Transformers make strong encoders for medical image segmentation. arXiv preprint arXiv:2102.04306.
    
    Input
    ----------
        input_size: the size/shape of network input, e.g., `(128, 128, 3)`.
        filter_num: a list that defines the number of filters for each \
                    down- and upsampling levels. e.g., `[64, 128, 256, 512]`.
                    The depth is expected as `len(filter_num)`.
        n_labels: number of output labels.
        stack_num_down: number of convolutional layers per downsampling level/block. 
        stack_num_up: number of convolutional layers (after concatenation) per upsampling level/block.
        activation: one of the `tensorflow.keras.layers` or `keras_unet_collection.activations` interfaces, e.g., 'ReLU'.
        output_activation: one of the `tensorflow.keras.layers` or `keras_unet_collection.activations` interface or 'Sigmoid'.
                           Default option is 'Softmax'.
                           if None is received, then linear activation is applied.
        batch_norm: True for batch normalization.
        pool: True or 'max' for MaxPooling2D.
              'ave' for AveragePooling2D.
              False for strided conv + batch norm + activation.
        unpool: True or 'bilinear' for Upsampling2D with bilinear interpolation.
                'nearest' for Upsampling2D with nearest interpolation.
                False for Conv2DTranspose + batch norm + activation.                 
        name: prefix of the created keras model and its layers.
        
        ---------- (keywords of ViT) ----------
        embed_dim: number of embedded dimensions.
        num_mlp: number of MLP nodes.
        num_heads: number of attention heads.
        num_transformer: number of stacked ViTs.
        mlp_activation: activation of MLP nodes.
        
        ---------- (keywords of backbone options) ----------
        backbone_name: the bakcbone model name. Should be one of the `tensorflow.keras.applications` class.
                       None (default) means no backbone. 
                       Currently supported backbones are:
                       (1) VGG16, VGG19
                       (2) ResNet50, ResNet101, ResNet152
                       (3) ResNet50V2, ResNet101V2, ResNet152V2
                       (4) DenseNet121, DenseNet169, DenseNet201
                       (5) EfficientNetB[0-7]
        weights: one of None (random initialization), 'imagenet' (pre-training on ImageNet), 
                 or the path to the weights file to be loaded.
        freeze_backbone: True for a frozen backbone.
        freeze_batch_norm: False for not freezing batch normalization layers.
        
    Output
    ----------
        model: a keras model.
    
    '''
    
    activation_func = eval(activation)
        
    IN = Input(input_size)
    
    # base    
    X = transunetv2_2d_base(IN, filter_num, stack_num_down=stack_num_down, stack_num_up=stack_num_up, 
                          embed_dim=embed_dim, num_mlp=num_mlp, num_heads=num_heads, num_transformer=num_transformer,
                          activation=activation, mlp_activation=mlp_activation, batch_norm=batch_norm, pool=pool, unpool=unpool,
                          backbone=backbone, weights=weights, freeze_backbone=freeze_backbone, freeze_batch_norm=freeze_batch_norm, name=name)
    
    # output layer
    OUT = CONV_output(X, n_labels, kernel_size=1, activation=output_activation, name='{}_output'.format(name))
    
    # functional API model
    model = Model(inputs=[IN,], outputs=[OUT,], name='{}_model'.format(name))
    
    return model
