# Supplementary material for: MCV-UNet: a modified convolution & transformer hybrid encoder-decoder network with multi-scale information fusion for ultrasound image semantic segmentation
Source: PeerJ Comput Sci. 2024 Jun 24;10:e2146. doi: 10.7717/peerj-cs.2146 (PMC11232629; doi:10.7717/peerj-cs.2146)
Supplement: Supplemental Information 1 — The code for MCVUNet, and the reference for dataset. [file peerj-cs-10-2146-s001.zip › MCVUNET/training.py]

import os
import re
import numpy as np
import pandas as pd
import matplotlib.pyplot as plt

import cv2
from PIL import Image
from skimage.transform import resize 
from sklearn.model_selection import train_test_split

import keras
import tensorflow as tf
from keras import backend as K

os.environ["SM_FRAMEWORK"] = "tf.keras"
import segmentation_models as sm

K.set_image_data_format('channels_last')

path = "/content/drive/MyDrive/Ultrasound/train/"
file_list = os.listdir(path)

reg = re.compile("[0-9]+")
temp1 = list(map(lambda x: reg.match(x).group(), file_list))
temp1 = list(map(int, temp1))
temp2 = list(map(lambda x: reg.match(x.split("_")[1]).group(), file_list))
temp2 = list(map(int, temp2))
file_list = [x for _,_,x in sorted(zip(temp1, temp2, file_list))]

train_image = []
train_mask = []
for idx, item in enumerate(file_list):
	if idx % 2 == 0:
		train_image.append(item)
	else:
		train_mask.append(item)

# def RLE_to_image(rle):
# 	width, height = 580, 420

# 	if rle == 0:
# 		return np.zeros((height, width))

# 	else:
# 		rle = rle.split(" ")
# 		mask = np.zeros(width * height)
# 		for i, num in enumerate(rle):
# 			if i % 2 == 0:
# 				run = int(num) - 1
# 				length = int(rle[i+1])
# 				mask[run:run+length] = 255

# 		mask = mask.reshape((width, height))
# 		mask = mask.T

# 		return mask 

from keras.models import Model, load_model 
from keras.layers import Input
from keras.layers import Dropout, Lambda
from keras.layers import Conv2D, Conv2DTranspose
from keras.layers import MaxPooling2D
from tensorflow.keras.layers import concatenate
from keras.optimizers import Adam
from keras.callbacks import EarlyStopping, ModelCheckpoint 
from keras.layers import BatchNormalization
from sklearn.datasets import load_iris
from sklearn.model_selection import train_test_split
from keras_unet_collection import models
from keras_unet_collection import losses

IMG_HEIGHT = 256
IMG_WIDTH = 256

X = np.empty(shape = (len(train_image), IMG_HEIGHT, IMG_WIDTH), dtype = 'float32')
Y = np.empty(shape = (len(train_mask),IMG_HEIGHT, IMG_WIDTH), dtype = 'float32')

for i, (image_path, mask_path) in enumerate(zip(train_image, train_mask)):
  image = cv2.imread(path + image_path, 0)
  mask = cv2.imread(path + mask_path, 0)
  image = cv2.resize(image, (IMG_HEIGHT, IMG_WIDTH), interpolation = cv2.INTER_AREA)
  mask = cv2.resize(mask, (IMG_HEIGHT, IMG_WIDTH), interpolation = cv2.INTER_AREA)

  X[i] = image
  Y[i] = mask

X = X[:,:,:,np.newaxis] / 255  
Y = Y[:,:,:,np.newaxis] / 255

X_train, X_test, Y_train, Y_test = train_test_split(X, Y, test_size=0.2, random_state=1)
X_train, X_val, Y_train, Y_val = train_test_split(X_train, Y_train, test_size=0.2, random_state=1)

#X_train = X_train[:,:,:,np.newaxis] / 255 #image normalization 
#Y_train = Y_train[:,:,:,np.newaxis] / 255
#X_val = X_val[:,:,:,np.newaxis] / 255 #image normalization 
#Y_val = Y_val[:,:,:,np.newaxis] / 255

smooth = 0.001

def dice_coef_loss(y_true, y_pred):
  # print('y_true shape:', y_true.shape)
  # print('y_pred shape:', y_pred.shape)
  dice_loss = losses.dice(y_true, y_pred)
  return dice_loss

def dice(y_true, y_pred):
  dice_loss = losses.dice(y_true, y_pred)
  return 1 - dice_loss

def balanced_cross_entropy(beta):
  def loss(y_true, y_pred):
    weight_a = beta * tf.cast(y_true, tf.float32)
    weight_b = (1 - beta) * tf.cast(1 - y_true, tf.float32)
    
    o = (tf.math.log1p(tf.exp(-tf.abs(y_pred))) + tf.nn.relu(-y_pred)) * (weight_a + weight_b) + y_pred * weight_b
    return tf.reduce_mean(o)

  return loss


# def hybrid_loss(y_true, y_pred):
#   loss_focal = losses.focal_tversky(y_true, y_pred, alpha=0.5, gamma=4/3)
#   loss_iou = losses.iou_seg(y_true, y_pred)
#   return loss_focal+loss_iou

# basemodel = sm.Unet('resnet34', classes=1, activation='sigmoid',input_shape=(256, 256, 3))


basemodel = models.transunetv2_2d((256, 256, 3), filter_num=[16, 32, 64, 128], n_labels=1, stack_num_down=2, stack_num_up=2,
                                embed_dim=128, num_mlp=1024, num_heads=6, num_transformer=6,
                                activation='ReLU', mlp_activation='GELU', output_activation='Sigmoid', 
                                batch_norm=True, pool=True, unpool='bilinear', name='transunet')

input = Input(shape=(256,256,1))
l1 = Conv2D(3,(1,1))(input)
l2 = basemodel(l1)
model = Model(input,l2)
print('******')
model.summary()

model.compile(optimizer = Adam(lr = 1e-4), loss = dice_coef_loss, metrics = [dice])

# checkpoint_callback = ModelCheckpoint(filepath='TransUnetv2-best.h5', monitor='val_loss', save_best_only=True)

# results = model.fit(X_train, Y_train, batch_size = 8, epochs = 50, validation_data=(X_val,Y_val),callbacks=[checkpoint_callback],verbose = 1)

model.load_weights('/content/drive/MyDrive/Ultrasound/TransUnetv2-best.h5')

#X_test = X_test[:,:,:,np.newaxis] / 255
#Y_test = Y_test[:,:,:,np.newaxis] / 255

print(np.amax(X_test))
print(np.amax(X_train))

Y_pred = model.predict(X_test)
print(np.amax(Y_pred))
print(np.amax(Y_test))
print(dice_coef_loss(Y_test, Y_pred))
print(1 - dice_coef_loss(Y_test, Y_pred))

gt = Y_test
pred = Y_pred

pred = np.where(pred >0.5, 1, 0)
gt = np.where(gt >0.5, 1, 0)

import matplotlib.pyplot as plt

slice_idx1 = 25  # Change this to the slice you want to visualize
fig, ax = plt.subplots(1, 3, figsize=(15, 5))
ax[0].imshow(X_test[slice_idx1], cmap='gray')
ax[0].set_title('X_test1',fontsize=10)
ax[0].axis('off')
ax[1].imshow(Y_test[slice_idx1], cmap='gray')
ax[1].set_title('Y_test1',fontsize=10)
ax[1].axis('off')
ax[2].imshow(Y_pred[slice_idx1], cmap='gray')
ax[2].set_title('Y_pred1',fontsize=10)
ax[2].axis('off')
plt.savefig('/content/drive/MyDrive/Ultrasound/TransUnetv2-output1.png')

slice_idx2 = 26
fig, ax = plt.subplots(1, 3, figsize=(15, 5))
ax[0].imshow(X_test[slice_idx2], cmap='gray')
ax[0].set_title('X_test2',fontsize=10)
ax[0].axis('off')
ax[1].imshow(Y_test[slice_idx2], cmap='gray')
ax[1].set_title('Y_test2',fontsize=10)
ax[1].axis('off')
ax[2].imshow(Y_pred[slice_idx2], cmap='gray')
ax[2].set_title('Y_pred2',fontsize=10)
ax[2].axis('off')
plt.savefig('/content/drive/MyDrive/Ultrasound/TransUnetv2-output2.png')

slice_idx3 = 28
fig, ax = plt.subplots(1, 3, figsize=(15, 5))
ax[0].imshow(X_test[slice_idx3], cmap='gray')
ax[0].set_title('X_test3',fontsize=10)
ax[0].axis('off')
ax[1].imshow(Y_test[slice_idx3], cmap='gray')
ax[1].set_title('Y_test3',fontsize=10)
ax[1].axis('off')
ax[2].imshow(Y_pred[slice_idx3], cmap='gray')
ax[2].set_title('Y_pred3',fontsize=10)
ax[2].axis('off')
plt.savefig('/content/drive/MyDrive/Ultrasound/TransUnetv2-output3.png')

slice_idx4 = 32
fig, ax = plt.subplots(1, 3, figsize=(15, 5))
ax[0].imshow(X_test[slice_idx4], cmap='gray')
ax[0].set_title('X_test4',fontsize=10)
ax[0].axis('off')
ax[1].imshow(Y_test[slice_idx4], cmap='gray')
ax[1].set_title('Y_test4',fontsize=10)
ax[1].axis('off')
ax[2].imshow(Y_pred[slice_idx4], cmap='gray')
ax[2].set_title('Y_pred4',fontsize=10)
ax[2].axis('off')
plt.savefig('/content/drive/MyDrive/Ultrasound/TransUnetv2-output4.png')

slice_idx5 = 33
fig, ax = plt.subplots(1, 3, figsize=(15, 5))
ax[0].imshow(X_test[slice_idx5], cmap='gray')
ax[0].set_title('X_test5',fontsize=10)
ax[0].axis('off')
ax[1].imshow(Y_test[slice_idx5], cmap='gray')
ax[1].set_title('Y_test5',fontsize=10)
ax[1].axis('off')
ax[2].imshow(Y_pred[slice_idx5], cmap='gray')
ax[2].set_title('Y_pred5',fontsize=10)
ax[2].axis('off')
plt.savefig('/content/drive/MyDrive/Ultrasound/TransUnetv2-output5.png')

dice = np.sum(pred[gt==1])*2.0 / (np.sum(pred) + np.sum(gt))

print('Dice similarity score is {}'.format(dice))


IOU = dice/(2-dice)
print('IOU score is {}'.format(IOU))

true_labels = gt
pred_labels = pred

# True Positive (TP): we predict a label of 1 (positive), and the true label is 1.
TP = np.sum(np.logical_and(pred_labels == 1, true_labels == 1))

# True Negative (TN): we predict a label of 0 (negative), and the true label is 0.
TN = np.sum(np.logical_and(pred_labels == 0, true_labels == 0))

# False Positive (FP): we predict a label of 1 (positive), but the true label is 0.
FP = np.sum(np.logical_and(pred_labels == 1, true_labels == 0))

# False Negative (FN): we predict a label of 0 (negative), but the true label is 1.
FN = np.sum(np.logical_and(pred_labels == 0, true_labels == 1))

print('TP:{}, FP:{}, TN:{}, FN:{}'.format(TP,FP,TN,FN))
TP=float(TP)
FP=float(FP)
TN=float(TN)
FN=float(FN)

accuracy = (TP+TN)/(TP+FN+FP+TN + 0.000000000000001)
print('accuracy:{}'.format(accuracy))

precision = TP/(TP+FP + 0.000000000000001)
print('precision:{}'.format(precision))

recall = TP/(TP+FN + 0.000000000000001)
print('recall:{}'.format(recall))

specificity = TN/(TN+FP + 0.000000000000001)
print('specificity:{}'.format(specificity))


print('#' * 50)
print('Mean dice similarity score is {}'.format(dice))
print('Mean IOU score is {}'.format(IOU))
print()
print('Mean accuracy:{}'.format(accuracy))
print('Mean precision:{}'.format(precision))
print('Mean sen:{}'.format(recall))
print('Mean specificity:{}'.format(specificity))
