# Supplementary material for: MCV-UNet: a modified convolution & transformer hybrid encoder-decoder network with multi-scale information fusion for ultrasound image semantic segmentation
Source: PeerJ Comput Sci. 2024 Jun 24;10:e2146. doi: 10.7717/peerj-cs.2146 (PMC11232629; doi:10.7717/peerj-cs.2146)
Supplement: Supplemental Information 1 — The code for MCVUNet, and the reference for dataset. [file peerj-cs-10-2146-s001.zip › MCVUNET/data]

Data is public available:
Anna Montoya, Hasnin, kaggle446, shirzad, Will Cukierski, yffud. (2016). Ultrasound Nerve Segmentation. Kaggle. https://kaggle.com/competitions/ultrasound-nerve-segmentation
